# Supplementary material for: The Relationship Between Modeling, Caregiver Education, and Diverse Diet in Costa Rican Preschool Children
Source: Nutrients. 2025 Jun 24;17(13):2087. doi: 10.3390/nu17132087 (PMC12251499; doi:10.3390/nu17132087)
Supplement: Supplementary file 1 [file nutrients-17-02087-s001.zip]

Archive with 2 entries (2 files):
- pract.Rmd
- practicas_31.03.2025.xlsx
