# Supplementary material for: The Relationship Between Modeling, Caregiver Education, and Diverse Diet in Costa Rican Preschool Children
Source: Nutrients. 2025 Jun 24;17(13):2087. doi: 10.3390/nu17132087 (PMC12251499; doi:10.3390/nu17132087)
Supplement: Supplementary file 1 [file nutrients-17-02087-s001.zip › pract.Rmd]

---
title: "Análisis Prácticas Parentales"
author: "Gloriana Rodríguez Arauz"
date: "2023-06-07"
output:
  word_document: default
  html_document: default
---

## 1. CÁLCULO DE PUNTAJES Y RECODIFICACIONES

# Estilos de parentalidad

```{r}

library(car)
library(ggplot2)
library(tidyverse)
library(psych)
library(mediation)
library(lm.beta)


# RECODIFICACIÓN ÍTEMS ESTILOS DE PARENTALIDAD

pract = practicas_29_08_2023

pract$perm5r = car::recode(pract$perm5,"1=5;2=4;3=3;4=2;5=1")

pract$perm11r = car::recode(pract$perm11,"1=5;2=4;3=3;4=2;5=1")

pract$perm14r = car::recode(pract$perm14,"1=5;2=4;3=3;4=2;5=1")

pract$amb2r = car::recode(pract$amb2,"1=5;2=4;3=3;4=2;5=1")

pract$amb4r = car::recode(pract$amb4,"1=5;2=4;3=3;4=2;5=1")


#ESTILO PERMISIVO

pract$permis = rowMeans(cbind(pract$perm1,pract$perm2,pract$perm3,pract$perm4,pract$perm5r,pract$perm6,pract$perm7,pract$perm8,pract$perm9,pract$perm10,pract$perm11r,pract$perm12,pract$perm13,pract$perm14r,pract$perm15), na.rm = TRUE)

#ESTILO DEMOCRÁTICO

pract$democ = rowMeans(cbind(pract$dem1,pract$dem2,pract$dem3,pract$dem4,pract$dem5,pract$dem6,pract$dem7,pract$dem8,pract$dem9,pract$dem10, pract$dem11,pract$dem12,pract$dem13,pract$dem14,pract$dem15,pract$dem16,pract$dem17,pract$dem18,pract$dem19,pract$dem20,pract$dem21,pract$dem22,pract$dem23,pract$dem24,pract$dem25,pract$dem26,pract$dem27), na.rm = TRUE) 

#ESTILO AUTORITARIO

pract$autorit = rowMeans(cbind(pract$autorit1,pract$autorit2,pract$autorit3,pract$autorit4,pract$autorit5,pract$autorit6,pract$autorit7,pract$autorit8,pract$autorit9,pract$autorit10,pract$autorit11,pract$autorit12,pract$autorit13,pract$autorit14,pract$autorit15,pract$autorit16,pract$autorit17,pract$autorit18,pract$autorit19,pract$autorit20)) 
```

# Prácticas Parentales de alimentación

```{r}
#Control

pract$control = rowMeans(cbind(pract$control1,pract$control2,pract$control3,pract$control4,pract$control5), na.rm = TRUE)

#Regulación emocional

pract$emoreg = rowMeans(cbind(pract$emoreg1,pract$emoreg2,pract$emoreg3), na.rm = TRUE)

#Balance y variedad en la alimentación

pract$bayvar = rowMeans(cbind(pract$bayvar1,pract$bayvar2,pract$bayvar3,pract$bayvar4), na.rm = TRUE)

#Ambiente alimenticio propicio

pract$ambien = rowMeans(cbind(pract$amb1,pract$amb2r,pract$amb3,pract$amb4r), na.rm = TRUE)

#Uso de comida como recompensa

pract$recomp = rowMeans(cbind(pract$recomp1,pract$recomp2,pract$recomp3), na.rm = TRUE)

#Involucramiento del niño/a en la preparación y planeamiento de comidas

pract$invol = rowMeans(cbind(pract$invol1,pract$invol2,pract$invol3), na.rm = TRUE)

#Modelado de alimentación saludable

pract$model = rowMeans(cbind(pract$model1,pract$model2,pract$model3,pract$model4), na.rm = TRUE)

#Monitoreo de alimentación saludable

pract$monit = rowMeans(cbind(pract$monit1,pract$monit2,pract$monit3,pract$monit4), na.rm = TRUE)

#Presión para comer

pract$presion = rowMeans(cbind(pract$presion1,pract$presion2,pract$presion3,pract$presion4), na.rm = TRUE)

#Restricción por motivos de salud

pract$restsalud = rowMeans(cbind(pract$restsalud1,pract$restsalud2,pract$restsalud3,pract$restsalud4), na.rm = TRUE)

#Restricción por motivos de aumento de peso

pract$restpeso = rowMeans(cbind(pract$restpeso1,pract$restpeso2,pract$restpeso3,pract$restpeso4,pract$restpeso5,pract$restpeso6,pract$restpeso7,pract$restpeso8), na.rm = TRUE)

#Educación en nutrición

pract$ednut = rowMeans(cbind(pract$ednut1,pract$ednut2,pract$ednut3r), na.rm = TRUE)
```

# Otras variables de interés

```{r}

#IMC niño/a
pract$imcchiq = (pract$pesoact / pract$estact/pract$estact) * 10000
  
#IMC mamá
pract$imcmad = (pract$pesomad / pract$estmad / pract$estmad) * 10000
pract$imcpad = (pract$pesopad / pract$estpad / pract$estpad) * 10000

#Codificación dummy sexo del niño/a
pract$sexchiq2 = ifelse(pract$sexchiq == "Hombre", 1, 0)


#Cantidad de bienes, proxy de ingreso
pract$bienes = pract$cel + pract$telres +	pract$refri +	pract$aguacal	+ pract$tanq	+ pract$comport	+ pract$compesc	+	pract$tablet +	pract$fax	+	pract$radio +	pract$carprop	+	pract$motoprop + pract$telplasm	+ pract$telconv	+ pract$telcab + pract$telsat	+ pract$telot

pract$bienes
pract$imcmad
pract$imcchiq

t.test(imcchiq ~ sexchiq, data = pract)

describe(pract$bienes)
describe(pract$edadmad)
describe(pract$edadpad)
describe(pract$imcmad)
describe(pract$imcpad)

```

## EXPLORACIÓN DE DATOS

```{r}

# Correlación DDS7 y bienes

cor.test(pract$DDS7, pract$bienes)

qplot(pract$DDS7, pract$bienes)

cor.test(pract$cochinadas, pract$bienes)

qplot(pract$cochinadas, pract$bienes)

cor.test(pract$DDS7, pract$imcmad)
cor.test(pract$DDS7, pract$sexchiq2)
cor.test(pract$DDS7, pract$educmad)

 #añadir correlación
```

## MODELOS PARA LA EXPOSICIÓN

```{r}
mod1=lm(DDS7~ imcmad + sexchiq2 + educmad, data = pract, na.action = na.exclude) #modelo base que predice diversidad de dieta
summary(mod1)

lm.beta(mod1)

mod1.2=lm(DDS7~ imcmad + sexchiq2 + educmad + model, data = pract, na.action = na.exclude) #modelo con modelado
summary(mod1.2)

lm.beta(mod1.2)

mod1.3=lm(DDS7~ imcmad + sexchiq2 + educmad + control, data = pract, na.action= na.exclude) #modelo con control
summary(mod1.3)

lm.beta(mod1.3)

mod1.4=lm(DDS7~ imcmad + sexchiq2 + educmad + bayvar, data = pract, na.action = na.exclude) #modelo con balance y variedad
summary(mod1.4)

mod2=lm(cochinadas~ imcmad + sexchiq2 + educmad, data = pract, na.action = na.exclude) #modelo base que predice consumo de comida mala
summary(mod2)

lm.beta(mod2)

mod2.1=lm(cochinadas~ imcmad + sexchiq2 + educmad + recomp, data = pract, na.action = na.exclude) #modelo con uso de comida como recompensa
summary(mod2.1)

mod2.2=lm(cochinadas~ imcmad + sexchiq2 + educmad + ambien, data = pract, na.action= na.exclude) #modelo con control
summary(mod2.2)

lm.beta(mod2.2)


```

## Mediación de modelado en relación entre educación y diversidad de la dieta

```{r}


prueba=lm(DDS7~ educmad, data = pract, na.action = na.exclude) # paso 1: DV predicho por la IV
summary(prueba)

prueba2=lm(model~ educmad, data = pract, na.action = na.exclude) # paso 2: Mediador predicho por la IV
summary(prueba2)

prueba3=lm(DDS7~ educmad + model, data = pract, na.action = na.exclude) # paso 3: Mediador e IV prediciendo la DV
summary(prueba3)

mediacion = mediate(prueba2, prueba3, treat='educmad', mediator='model', boot=T) # Modelo de mediación
summary(mediacion)


plot(mediacion, treatment = NULL, labels = NULL,
  effect.type = c("indirect", "direct", "total"), xlim = NULL,
  ylim = NULL, xlab = "", ylab = "", main = NULL, lwd = 1.5,
  cex = 0.85, col = "black")


```

## Modelo de mediación usando el macro PROCESS para R

Después de instalar el macro de PROCESS para R:

```{r}
process (data = pract, y = "DDS7", x = "educmad", m ="model", model = 4, stand = 1, effsize = 1, total = 1)

corr.test(pract$educmad,pract$model)

list(pract)
colnames(pract)
mean(pract$edadchiq)
mean(pract$edadmad)
table(pract$educmad)
```

# Alfa de Cronbach para modelado

```{r}
library(ltm)

modelado= data.frame(pract$model1,pract$model2,pract$model3,pract$model4)

cronbach.alpha(modelado)

```

# Correlación entre educación del cuidador y modelado

```{r}
cor.test(pract$educmad,pract$model)

cor.test(pract$educmad, pract$bienes)
```

# Cálculo de puntajes z para BMI de niños, con base en edad y sexo usando el paquete whoanthro, que toma en cuenta curvas de crecimiento de la OMS

```{r}
install.packages("dplyr")
install.packages("readxl")
install.packages("data.table")
install.packages(
  'https://raw.github.com/CDC-DNPAO/WHOAnthro/master/whoanthro_0.1.1.tar.gz', 
  type = 'source', 
  repos = NULL)

library(dplyr)
library(readxl)
library(whoanthro)

datosIMC <- read_excel("datosIMC_practicas_02.04.25.xlsx")

datosIMC <- datosIMC |> mutate(bmi = wt / (lenhei / 100)**2)

datosIMC <- whoanthro(
  data = datosIMC,
  agedays = agedays,
  wt = wt,
  lenhei = lenhei, 
  bmi = bmi)

print(datosIMC$bmiz)

datosIMC <- anthro(
  data = datosIMC,
  agedays = agedays,
  wt = wt,
  lenhei = lenhei, 
  bmi = bmi)

```

# Modelo de mediación con covariables de sexo del niño/a y escala de bienes

```{r}
process (data = pract, y = "DDS7", x = "educmad", m ="model", cov=c("sexchiq2", "bienes"), model = 4, stand = 1, effsize = 1, total = 1)
```
