# Supplementary material for: The Relationship Between Modeling, Caregiver Education, and Diverse Diet in Costa Rican Preschool Children
Source: Nutrients. 2025 Jun 24;17(13):2087. doi: 10.3390/nu17132087 (PMC12251499; doi:10.3390/nu17132087)
Supplement: Supplementary file 1 [file nutrients-17-02087-s001.zip › practicas_31.03.2025.xlsx]

## Sheet: Baseprelim_21.2.2021
ID2	ID	dem9	autorit9	dem1	perm13	dem3	autorit6	dem26	perm10	dem6	autorit11	perm3	dem4	autorit2	dem24	perm8	dem18	autorit19	dem25	autorit8	dem13	autorit15	dem7	autorit12	dem15	perm15	dem21	autorit1	dem2	perm2	dem5	perm9	autorit5	perm5	perm5r	dem11	autorit17	perm4	dem17	autorit7	autorit4	perm1	dem8	dem20	autorit3	perm11	perm11r	perm7	dem10
33	4	5	1	5	1	5	1	5	4	5	1	5	5	2	4	1	5	1	4	1	5	2	5	1	5	2	4	1	4	1	5	1	1	5		5	3	2	5	1	2	1	5	5	2	4		2	5
43	8	4	1	5	2	4	1	5	2	4	1	4	4	2	4	1	4	2	4	1	5	2	5	1	5	1	4	1	5	1	5	1	1	5		4	3	2	5	1	2	1	5	3	2	4		1	5
57	10	5	1	5	1	5	1	5	1	5	1	4	4	2	4	1	5	4	4	3	5	2	5	1	5	1	2	2	4	1	5	2	1	5		5	4	1	5	1	2	1	5	3	2	5		1	5
58	11	4	1	4	4	4	1	4	3	5	1	4	4	3	4	2	4	4	2	2	5	3	5	1	4	1	5	2	4	3	5	1	1	2		5	4	2	4	1	4	1	5	4	3	4		2	5
59	12	4	2	5	2	4	2	5	3	5	1	4	4	2	4	1	5	2	4	1	4	2	5	1	4	1	3	2	5	2	5	1	2	4		5	3	2	5	1	2	1	5	3	2	4		1	4
63	13	4	1	5	2	5	2	5	4	5	1	2	5	2	3	1	4	1	4	1	4	2	5	1	4	1	4	2	4	1	5	1	2	5		5	4	1	4	1	3	1	5	5	3	3		1	5
64	14	5	1	5	3	5	1	5	4	5	1	5	4	2	4	2	5	2	4	2	5	2	5	1	5	1	3	2	5	1	5	2	1	4		5	3	1	5	1	3	1	5	5	2	5		4	5
68	15	5	1	5	1	5	1	4	4	5	1	4	5	2	4	1	5	1	4	1	5	2	5	1	5	1	4	1	4	1	5	4	1	5		5	5	1	5	1	4	2	5	5	1	5		1	5
70	17	5	1	5	2	5	2	5	1	5	1	5	5	2	5	1	4	3	5	4	5	1	5	1	5	1	5	1	5	2	5	1	2	5		5	3	2	5	1	1	1	5	2	2	5		2	5
71	18	5	1	5	1	4	1	5	3	5	1	4	4	1	4	1	4	2	4	1	4	1	4	1	5	1	4	1	4	2	5	1	1	4		5	2	1	5	1	2	2	5	4	2	5		2	5
88	20	5	2	5	3	5	1	3	4	4	1	4	4	1	4	1	3	3	4	1	4	2	5	1	5	5	4	2	5	2	5	1	1	4		4	4	4	4	1	2	2	5	4	2	4		2	4
91	21	5	2	5	4	5	1	3	5	5	1	3	3	3	3	2	4	2	3	2	5	1	5	1	5	1	4	2	5	1	5	1	1	3		5	4	1	5	1	4	3	4	5	4	5		3	5
102	22	5	4	5	2	5	1	4	2	5	1	5	4	2	4	1	5	2	4	1	5	1	5	1	5	1	2	2	5	1	5	1	1	5		5	2	2	5	1	2	1	5	2	1	5		1	5
106	23	4	1	5	2	3	3	3	3	4	1	5	3	4	4	1	5	5	4	4	4	1	5	1	5	1	3	2	5	2	4	1	2	5		5	3	1	5	1	2	2	5	2	2	3		1	4
136	31	5	1	5	2	4	2	5	4	5	1	4	4	1	4	1	4	2	4	1	5	1	5	1	5	1	4	2	5	2	5	1	2	2		5	2	2	5	1	2	2	5	5	5	4		2	5
143	33	2	1	4	5	4	2	5	2	3	1	5	2	2	4	1	4	2	4	2	3	1	4	1	3	1	2	2	4	2	5	2	2	4		4	4	1	4	1	4	2	4	3	4	3		1	4
147	34	5	1	5	1	5	2	5	3	5	1	4	5	1	4	1	5	4	5	2	5	1	5	1	5	1	5	1	5	2	5	1	2	5		5	5	2	5	1	2	1	5	5	2	5		2	5
172	37	5	1	5	5	5	1	5	4	5	1	4	5	1	4	1	4	1	5	1	4	2	5	1	4	1	3	1	4	2	5	2	1	2		5	3	2	5	1	3	1	4	4	3	4		4	5
189	40	4	2	3	2	5	1	5	4	4	1	5	4	2	3	1	4	3	4	2	5	1	5	1	3	2	3	2	5	2	5	1	2	3		5	4	2	4	1	3	1	5	2	2	3		2	5
202	42	5	1	5	2	5	2	5	2	5	1	5	5	2	4	1	4	2	4	2	5	1	5	1	5	1	4	2	4	2	5	1	1	4		5	4	2	5	1	2	2	5	2	2	4		1	5
219	43	5	1	4	2	4	1	5	2	5	1	5	5	1	4	2	3	1	4	1	4	2	5	1	5	1	4	1	5	2	5	2	1	5		5	4	1	5	1	4	1	5	3	2	4		2	5
222	45	4	2	5	2	5	2	4	2	5	1	2	3	4	2	1	5	2	5	2	5	2	5	1	5	2	4	2	5	2	5	1	2	4		5	5	1	5	1	1	1	5	4	1	3		1	5
237	48	5	1	5	2	5	2	5	3	5	1	5	4	1	5	2	5	1	5	2	5	1	5	1	5	1	2	2	5	1	5	2	1	4		5	2	2	5	1	2	1	5	5	1	4		1	5
241	49	5	1	5	4	5	1	5	2	5	1	4	4	2	4	1	4	3	4	2	5	2	5	1	4	1	4	2	5	1	5	1	1	5		5	4	1	5	1	4	1	5	2	3	4		1	5
257	54	4	1	5	2	5	1	5	3	5	1	4	5	2	4	1	3	4	5	1	5	1	4	1	5	1	3	2	5	2	5	1	1	4		5	4	2	5	1	2	1	5	4	2	4		2	4
259	55	5	2	2	1	5	2	5	3	5	1	5	4	2	5	1	5	2	5	2	5	1	5	1	5	1	5	2	5	1	5	1	2	5		5	5	1	5	1	5	1	5	5	5	4		1	5
277	58	5	2	5	2	5	1	5	4	4	1	4	4	2	4	1	4	1	4	1	4	2	5	1	4	1	4	2	5	1	5	1	1	5		4	4	1	4	1	2	1	4	4	2	5		2	5
281	60	5	1	5	2	5	1	4	4	5	1	4	4	1	4	1	5	1	4	1	4	1	5	1	5	2	4	1	4	1	5	2	1	4		4	4	1	5	1	4	1	5	4	2	5		1	5
285	61	4	2	4	2	4	2	4	2	3	1	4	3	2	1	1	3	2	4	1	5	1	4	1	3	1	4	2	4	2	4	1	2	2		2	4	2	4	1	3	2	4	3	2	4		2	4
309	68	5	1	5	2	5	2	5	4	5	1	5	4	2	4	1	4	2	4	1	5	1	5	1	5	1	4	2	5	2	5	1	1	4		5	4	2	5	1	2	2	5	4	2	4		1	5
317	70	5	1	5	3	5	2	5	3	5	1	5	5	2	4	2	2	2	5	1	4	1	5	1	5	1	5	1	5	1	5	2	2	3		5	4	2	5	1	2	1	5	5	1	4		1	5
320	71	5	2	5	5	5	2	5	2	5	1	4	2	3	3	1	5	4	2	2	5	1	5	1	5	1	2	4	4	2	5	1	2	5		5	2	1	5	2	4	1	4	2	4	5		1	4
347	74	4	2	5	2	5	2	5	1	4	2	4	4	2	4	1	4	2	3	2	5	2	5	1	4	1	2	2	4	2	5	1	2	5		5	4	1	5	1	2	1	5	2	2	3		1	5
350	75	5	1	5	3	5	1	5	2	5	1	5	4	2	4	2	5	2	5	2	5	2	5	2	5	3	5	2	5	1	5	1	2	5		5	5	2	5	1	2	2	5	5	2	5		2	5
388	80	5	1	5	2	2	2	5	4	5	1	5	5	2	4	1	2	2	4	1	5	2	5	1	5	1	4	2	5	2	5	1	1	5		5	4	1	5	1	3	1	5	5	3	4		3	5
414	84	5	1	5	3	5	1	5	1	5	1	5	5	2	5	1	5	3	5	1	5	1	5	1	4	1	2	1	1	1	5	2	1	5		5	4	2	5	1	2	1	5	2	2	5		1	4
416	85	5	2	5	2	5	1	4	2	4	2	4	4	2	4	2	4	2	4	1	5	1	5	1	4	2	4	2	4	2	5	2	2	5		5	2	2	5	1	2	1	5	5	2	5		1	5
417	86	2	1	5	2	5	2	5	1	4	1	4	3	1	4	1	5	2	4	1	5	2	5	1	4	2	2	1	4	2	5	1	2	2		4	4	1	5	1	2	1	4	3	1	4		1	5
436	92	4	1	4	2	4	2	4	3	5	1	5	5	2	4	1	4	2	5	2	5	2	5	1	4	1	4	2	5	1	5	1	2	3		5	3	2	5	1	3	1	5	5	1	4		2	4
438	93	3	2	5	1	5	2	5	3	3	1	5	5	1	5	1	5	4	5	1	5	2	5	1	3	1	5	1	3	3	5	1	2	5		5	2	2	5	2	2	2	5	5	1	5		2	5
443	94	5	1	5	2	5	1	5	5	5	1	4	5	2	4	1	3	1	4	1	5	1	5	1	5	1	4	1	4	1	5	1	1	4		5	3	3	5	1	2	1	5	5	2	4		2	5
445	95	5	1	5	2	4	1	4	2	5	1	4	4	2	4	1	4	2	5	1	4	1	5	1	5	1	4	2	5	2	5	1	1	4		5	4	1	5	1	2	3	5	2	2	5		2	5
447	96	5	1	5	2	5	1	4	4	5	1	5	5	2	4	1	4	1	4	1	4	1	4	1	3	1	4	2	5	2	5	2	1	3		5	4	2	5	1	3	1	5	5	2	4		2	5
448	97	2	2	5	3	4	2	4	2	4	1	4	3	3	2	1	5	2	3	2	3	2	4	1	4	1	2	2	5	2	5	1	2	4		4	3	1	4	1	2	2	4	4	2	4		2	4
453	101	5	1	5	2	5	2	5	2	5	1	5	5	2	5	1	5	1	5	1	5	1	5	1	5	1	5	1	5	1	5	1	2	4		5	4	1	5	1	2	1	5	4	1	4		1	5
456	103	5	2	5	2	5	1	5	4	5	1	5	5	2	4	1	5	2	4	1	5	1	5	1	4	2	4	1	5	2	5	1	1	5		5	4	2	5	1	2	2	5	5	2	2		2	5
457	104	5	1	5	4	5	2	5	2	5	1	4	4	2	4	1	5	2	3	2	5	2	5	1	5	1	4	2	5	1	5	1	2	5		5	4	1	5	1	4	1	5	4	2	2		1	5
468	106	5	2	5	2	5	2	5	2	5	1	4	4	2	2	1	5	1	4	2	5	1	5	1	5	1	4	1	5	1	5	1	2	5		5	5	1	5	2	3	1	5	2	1	4		1	5
481	108	4	1	5	1	5	1	4	2	5	1	3	5	2	3	1	3	3	4	2	5	2	5	1	5	1	4	2	5	2	5	1	1	2		5	3	1	5	1	3	1	5	3	3	4		2	5
488	110	4	1	4	2	5	1	5	3	5	1	5	4	1	4	1	4	2	4	2	5	1	5	1	4	1	3	2	4	1	5	2	1	4		5	3	2	5	1	2	1	5	4	2	4		1	5
489	111	5	1	5	1	2	1	5	1	4	1	4	5	1	4	1	4	1	5	1	5	2	5	1	5	1	5	1	5	1	5	1	1	4		5	2	1	5	1	2	1	4	4	2	4		2	5
492	112	2	1	1	2	3	1	4	4	5	1	2	5	2	3	1	5	1	3	1	5	1	4	1	4	1	4	2	2	1	5	1	1	3		5	3	1	5	1	4	1	5	3	5	2		1	4
497	114	5	1	5	2	5	1	4	2	4	1	5	5	2	4	1	4	2	4	1	5	2	5	1	5	1	4	1	5	2	5	1	1	5		5	4	1	5	1	2	1	5	4	1	4		2	5
513	117	5	2	5	4	5	1	5	3	5	1	5	4	4	3	2	5	2	3	2	5	2	5	1	5	1	4	2	5	4	5	2	2	3		5	4	4	4	1	4	4	5	5	5	3		1	5
524	119	4	1	5	2	5	1	5	3	5	1	2	4	2	3	1	4	3	3	1	5	2	5	1	4	1	2	1	4	2	5	1	1	4		3	4	1	5	1	3	2	4	4	3	4		1	5
530	121	4	3	5	4	5	3	5	2	5	1	5	3	3	4	1	5	2	3	3	5	2	5	1	4	4	4	2	5	3	5	1	3	5		5	4	1	5	1	4	2	5	5	3	3		1	5
534	122	3	2	4	3	4	2	5	2	5	1	4	3	2	4	2	4	2	3	2	4	1	4	1	3	1	2	2	4	3	5	2	2	3		4	2	2	3	1	2	1	4	3	2	3		1	5
537	123	5	1	5	2	5	1	5	4	5	1	4	5	1	4	1	4	2	4	1	5	1	5	1	5	1	4	1	5	1	5	1	1	5		5	2	1	5	1	2	1	5	4	1	5		1	5
548	126	4	1	2	2	4	2	4	1	4	1	2	4	2	3	1	4	2	4	2	5	1	4	1	4	1	4	2	4	2	5	1	2	4		5	3	1	4	1	4	2	5	4	2	3		2	4
555	129	5	1	5	3	5	1	5	2	5	2	5	4	2	5	1	4	3	4	1	5	2	5	1	5	1	4	2	5	2	5	2	1	5		5	3	2	5	1	2	2	5	5	2	4		3	5
557	130	5	1	4	1	5	1	4	2	5	1	4	5	1	5	1	5	2	5	1	5	1	5	1	5	1	5	1	4	1	5	1	1	4		5	4	1	5	1	2	1	5	4	2	5		1	5
568	132	4	1	5	2	4	1	5	3	5	1	5	4	2	4	3	4	2	4	1	5	2	5	1	5	1	5	2	5	1	5	1	1	4		5	2	1	5	1	4	1	5	4	5	4		1	5
578	134	5	1	5	2	5	2	4	2	5	1	4	5	1	5	1	5	2	4	2	5	1	5	1	5	1	2	1	5	1	5	1	2	2		5	4	1	5	1	2	1	4	5	1	5		2	5
592	135	5	1	5	2	5	2	5	4	5	1	5	5	2	3	1	5	2	2	1	5	2	5	1	5	1	5	2	1	2	5	1	2	5		5	5	2	5	1	5	2	5	5	5	3		1	5
600	136	5	1	5	2	5	1	5	3	5	1	5	5	1	5	1	5	2	4	1	5	2	5	1	5	2	5	1	4	2	5	1	1	4		5	4	2	4	1	3	1	5	4	2	4		1	5
602	137	4	1	4	2	5	1	4	3	5	1	4	4	2	4	2	4	2	4	1	5	1	5	1	4	2	4	2	5	1	5	1	1	5		5	3	1	5	1	2	1	5	4	1	4		3	5
615	140	5	1	5	2	4	1	4	4	4	1	5	5	2	4	1	5	1	4	1	5	1	5	1	4	1	4	1	5	1	5	2	1	2		5	4	2	5	1	2	2	5	4	2	4		1	5
624	143	5	1	5	2	5	2	5	2	5	1	4	5	1	4	1	5	2	5	1	5	1	5	1	4	1	4	1	4	1	5	1	2	4		5	3	1	5	1	2	1	4	5	1	5		1	5
627	144	5	1	4	3	4	2	5	4	5	1	4	5	2	4	1	4	2	4	1	5	1	5	1	4	2	4	2	5	4	5	1	2	4		5	4	1	4	1	4	1	4	2	4	5		1	5
630	145	5	1	5	2	4	2	3	5	5	1	4	4	2	4	1	5	3	4	2	5	1	5	1	5	1	5	1	5	1	5	2	1	2		5	3	1	5	1	3	1	5	5	1	2		1	5
633	146	2	4	5	5	4	4	5	3	5	2	4	3	5	3	3	4	4	3	4	5	2	4	3	5	4	3	2	5	5	5	2	4	4		2	5	2	4	1	4	4	4	4	4	3		2	4
653	149	4	2	5	2	5	2	5	1	4	1	5	4	2	3	2	5	4	3	4	4	1	4	1	5	1	2	2	4	5	4	1	2	5		5	4	5	5	2	3	5	5	4	3	5		1	5
664	154	4	1	4	3	5	2	5	2	5	1	3	5	2	3	1	4	4	2	1	5	1	5	1	5	1	5	2	5	1	5	1	2	4		5	5	2	5	1	1	1	5	5	2	3		1	4
666	155	5	1	2	2	5	2	5	1	5	1	4	3	2	4	1	4	4	4	1	4	2	4	1	4	1	2	1	4	2	5	2	2	5		5	3	1	5	1	2	2	5	2	2	5		2	4
675	158	4	1	4	3	5	2	5	3	5	1	3	3	3	3	2	4	2	3	3	4	1	4	1	4	1	3	2	4	4	5	1	2	5		5	4	2	5	1	3	2	4	5	3	5		2	5
681	159	4	2	5	2	5	2	5	4	5	1	5	4	2	4	2	4	2	4	1	4	1	5	1	4	1	4	2	4	1	5	2	2	4		5	3	2	5	1	2	1	5	4	2	3		2	5
683	160	5	2	5	2	5	3	5	4	5	1	5	5	4	4	1	5	5	5	1	5	1	5	1	5	1	5	1	5	1	5	1	2	5		5	3	2	5	1	4	1	5	5	2	4		2	5
711	166	4	1	5	3	5	2	5	3	4	1	5	4	3	4	1	5	4	4	2	5	1	5	1	4	2	5	2	5	5	5	1	2	4		5	3	1	5	1	3	4	5	4	4	5		1	5
719	168	4	4	5	4	5	2	5	2	5	1	3	5	4	3	1	4	3	4	2	5	2	5	1	4	1	5	2	4	2	5	1	1	2		5	5	1	5	1	3	1	5	5	3	5		2	5
726	169	5	1	5	2	5	1	5	4	4	2	2	4	2	4	1	4	3	4	1	2	1	5	2	4	1	2	2	5	4	5	1	1	4		4	4	1	5	1	3	2	4	4	2	3		2	4
729	170	3	1	5	2	5	2	5	2	2	1	2	2	2	2	1	5	4	4	2	5	1	5	1	4	1	3	2	5	2	5	1	2	4		2	4	2	5	1	4	1	2	1	2	4		1	4
733	171	5	1	5	1	5	1	5	1	5	1	4	5	1	5	1	5	1	5	1	5	1	5	1	5	1	5	1	5	1	5	1	1	5		5	2	1	5	1	2	1	5	5	2	4		1	5
745	174	4	1	5	1	4	2	4	2	5	1	4	5	2	4	1	4	2	4	1	5	1	5	1	4	1	4	1	5	2	5	1	2	5		5	4	2	4	1	2	1	5	2	2	4		2	5
748	177	5	1	1	2	5	2	5	2	5	1	5	5	2	4	1	5	3	2	2	5	1	5	1	5	1	5	2	4	1	5	1	2	5		5	3	1	5	1	2	1	5	1	2	2		2	5
[truncated: 272 more columns]
